# Supplementary material for: Monitoring the courtship flight trajectory of Latham's snipe (Gallinago hardwickii) using microphone arrays
Source: Ecol Evol. 2023 Mar 31;13(4):e9938. doi: 10.1002/ece3.9938 (PMC10065977; doi:10.1002/ece3.9938)
Supplement: Supplementary file 1 — Video S1 [file ECE3-13-e9938-s001.zip]

Archive with 2 entries (2 files):
- d2_20200606_192645.mp3
- ECE3_9938_d2_20200606_192645.mp3
